# Supplementary material for: Time Course of Asymptomatic Stenosis in Multiple Lumbar Spinal Stenosis—Five-Year Results of Selective Decompression of Symptomatic Levels
Source: Medicina (Kaunas). 2024 Apr 15;60(4):636. doi: 10.3390/medicina60040636 (PMC11052377; doi:10.3390/medicina60040636)
Supplement: Supplementary file 1 [file medicina-60-00636-s001.zip]

Archive with 1 entries (1 files):
- medicina-2912728-supplementary.pdf
